# Supplementary material for: Visible Light Reductive Photocatalysis of Azo-Dyes with n–n Junctions Based on Chemically Deposited CdS
Source: Molecules. 2022 May 4;27(9):2924. doi: 10.3390/molecules27092924 (PMC9105509; doi:10.3390/molecules27092924)
Supplement: Supplementary file 1 [file molecules-27-02924-s001.zip]

Archive with 1 entries (1 files):
- molecules-1682815-supplementary.pdf
